# Supplementary material for: CNS manifestations in acute and chronic graft-versus-host disease
Source: Brain. 2024 Oct 23;148(4):1122–33. doi: 10.1093/brain/awae340 (PMC11967822; doi:10.1093/brain/awae340)
Supplement: awae340_Supplementary_Data [file awae340_supplementary_data.zip]

Archive with 2 entries (2 files):
- brain-2024-00960-File010.pdf
- brain-2024-00960-File011.pdf
